# Supplementary material for: Modicellaguangxiensis (Mortierellomycota, Mortierellaceae), a new species from south-western karst areas of China
Source: Biodivers Data J. 2024 Jan 19;12:e115044. doi: 10.3897/BDJ.12.e115044 (PMC10819624; doi:10.3897/BDJ.12.e115044)
Supplement: XML Treatment for Modicella guangxiensis [file BDJ.12.e115044-treatment1.xml]

<!DOCTYPE tp:taxon-treatment
  PUBLIC "-//TaxonX//DTD Taxonomic Treatment Publishing DTD v0 20100105//EN" "tax-treatment-NSO.dtd">
<tp:taxon-treatment xmlns:tp="http://www.plazi.org/taxpub"><tp:treatment-meta><mixed-citation publication-type="journal"><person-group><name><surname>Mou</surname><given-names>Guang-Fu</given-names></name><name><surname>Bau</surname><given-names>Tolgor</given-names></name></person-group><article-title><italic><tp:taxon-name><tp:taxon-name-part taxon-name-part-type="genus" reg="Modicella">Modicella</tp:taxon-name-part><tp:taxon-name-part taxon-name-part-type="species" reg="guangxiensis">guangxiensis</tp:taxon-name-part></tp:taxon-name></italic> (<tp:taxon-name><tp:taxon-name-part taxon-name-part-type="phylum">Mortierellomycota</tp:taxon-name-part></tp:taxon-name>, <tp:taxon-name><tp:taxon-name-part taxon-name-part-type="family">Mortierellaceae</tp:taxon-name-part></tp:taxon-name>), a new species from south-western karst areas of China</article-title><source>Biodivers Data J</source><day>19</day><month>01</month><year>2024</year><volume>12</volume><pub-id pub-id-type="doi">10.3897/BDJ.12.e115044</pub-id></mixed-citation></tp:treatment-meta><tp:nomenclature><tp:taxon-name>
            <object-id xmlns:xlink="http://www.w3.org/1999/xlink" content-type="arpha" xlink:type="simple">F875AD3D-49AD-5F72-877A-9530C15231BE</object-id>
            <tp:taxon-name-part taxon-name-part-type="genus">Modicella</tp:taxon-name-part>
            <tp:taxon-name-part taxon-name-part-type="species">guangxiensis</tp:taxon-name-part>
            <object-id xmlns:xlink="http://www.w3.org/1999/xlink" xlink:type="simple" object-id-type="Fungal names number:">FN 571583</object-id>
          </tp:taxon-name><tp:taxon-authority>T. Bau &amp; G. F. Mou</tp:taxon-authority><tp:taxon-status xmlns:xlink="http://www.w3.org/1999/xlink" xlink:type="simple">sp. nov.</tp:taxon-status></tp:nomenclature><tp:treatment-sec sec-type="materials"><title>Materials</title><list list-type="alpha-lower" list-content="occurrences"><list-item><p><bold>Type status:</bold> <named-content xmlns:xlink="http://www.w3.org/1999/xlink" content-type="dwc:typeStatus" xlink:type="simple">Holotype</named-content>. <bold>Occurrence:</bold> occurrenceID: <named-content xmlns:xlink="http://www.w3.org/1999/xlink" content-type="dwc:occurrenceID" xlink:type="simple">4499BC04-583D-535F-A55A-331F2F84111A</named-content>; <bold>Taxon:</bold> kingdom: <named-content xmlns:xlink="http://www.w3.org/1999/xlink" content-type="dwc:kingdom" xlink:type="simple"><tp:taxon-name><tp:taxon-name-part taxon-name-part-type="kingdom">Fungi</tp:taxon-name-part></tp:taxon-name></named-content>; phylum: <named-content xmlns:xlink="http://www.w3.org/1999/xlink" content-type="dwc:phylum" xlink:type="simple"><tp:taxon-name><tp:taxon-name-part taxon-name-part-type="phylum">Mortierellomycota</tp:taxon-name-part></tp:taxon-name></named-content>; class: <named-content xmlns:xlink="http://www.w3.org/1999/xlink" content-type="dwc:class" xlink:type="simple"><tp:taxon-name><tp:taxon-name-part taxon-name-part-type="class">Mortierellomycetes</tp:taxon-name-part></tp:taxon-name></named-content>; order: <named-content xmlns:xlink="http://www.w3.org/1999/xlink" content-type="dwc:order" xlink:type="simple"><tp:taxon-name><tp:taxon-name-part taxon-name-part-type="order">Mortierellales</tp:taxon-name-part></tp:taxon-name></named-content>; family: <named-content xmlns:xlink="http://www.w3.org/1999/xlink" content-type="dwc:family" xlink:type="simple"><tp:taxon-name><tp:taxon-name-part taxon-name-part-type="family">Mortierellaceae</tp:taxon-name-part></tp:taxon-name></named-content>; genus: <named-content xmlns:xlink="http://www.w3.org/1999/xlink" content-type="dwc:genus" xlink:type="simple"><tp:taxon-name><tp:taxon-name-part taxon-name-part-type="genus">Modicella</tp:taxon-name-part></tp:taxon-name></named-content>; taxonRank: <named-content xmlns:xlink="http://www.w3.org/1999/xlink" content-type="dwc:taxonRank" xlink:type="simple">species</named-content>; <bold>Location:</bold> country: <named-content xmlns:xlink="http://www.w3.org/1999/xlink" content-type="dwc:country" xlink:type="simple">China</named-content>; stateProvince: <named-content xmlns:xlink="http://www.w3.org/1999/xlink" content-type="dwc:stateProvince" xlink:type="simple">Guangxi</named-content>; county: <named-content xmlns:xlink="http://www.w3.org/1999/xlink" content-type="dwc:county" xlink:type="simple">Longzhou</named-content>; verbatimElevation: <named-content xmlns:xlink="http://www.w3.org/1999/xlink" content-type="dwc:verbatimElevation" xlink:type="simple">191 m</named-content>; verbatimLatitude: <named-content xmlns:xlink="http://www.w3.org/1999/xlink" content-type="dwc:verbatimLatitude" xlink:type="simple">22<sup>◦</sup>27′53.59″ N</named-content>; verbatimLongitude: <named-content xmlns:xlink="http://www.w3.org/1999/xlink" content-type="dwc:verbatimLongitude" xlink:type="simple">106<sup>◦</sup>55′38.42″ E</named-content>; <bold>Identification:</bold> identifiedBy: <named-content xmlns:xlink="http://www.w3.org/1999/xlink" content-type="dwc:identifiedBy" xlink:type="simple">Guang-Fu Mou</named-content>; <bold>Record Level:</bold> type: <named-content xmlns:xlink="http://www.w3.org/1999/xlink" content-type="dwc:type" xlink:type="simple">Nonggang National Nature Reserve, on soil or decomposing plant materials, 15 August 2021, Guang-fu Mou, M2021081545 (holotype IBK!).</named-content>; institutionID: <named-content xmlns:xlink="http://www.w3.org/1999/xlink" content-type="dwc:institutionID" xlink:type="simple">IBK</named-content>; collectionID: <named-content xmlns:xlink="http://www.w3.org/1999/xlink" content-type="dwc:collectionID" xlink:type="simple">M2021081545</named-content>; institutionCode: <named-content xmlns:xlink="http://www.w3.org/1999/xlink" content-type="dwc:institutionCode" xlink:type="simple">Herbarium of Guangxi Institute of Botany (IBK)</named-content></p></list-item></list></tp:treatment-sec><tp:treatment-sec sec-type="Description"><title>Description</title><p>Sporocarps hemispherical to nearly spherical, base flattened or flat with a cavity; 1.5–4.5 mm in diameter, 1.5–3.0 mm in height; white when fresh and becoming pale yellow when dried; fragile; surface appearing granular when fresh and containing sporangia (Fig. <xref ref-type="fig" rid="F10625771">1</xref>A and B). Peridium absent. Columella absent. Basal hyphae white. Odour not recorded.</p><p>Sporangia subglobose, ellipsoid, (41)45–62(68) × (35)40–54(61) μm, hyaline, thin-walled, containing 11–15(18) sporangiospores (Fig. <xref ref-type="fig" rid="F10625771">1</xref>C–F); each sporangium is attached to a single subtending hypha (Fig. <xref ref-type="fig" rid="F10625771">1</xref>E). Sporangiospores subglobose, ellipsoid, ovoid or irregular, colourless, cyanophilous, with a significant oil-like content, (14)16–30(34) × (12)14–23.5(27.5) μm, 21 × 17 μm on average (Fig. <xref ref-type="fig" rid="F10625771">1</xref>G and H); some sporangiospores will elongate and constrict into two sporangiospores (Fig. <xref ref-type="fig" rid="F10625771">1</xref>H). There are three kinds of hyphae: hyphae of surface with hemispherical tuber (Fig. <xref ref-type="fig" rid="F10625771">1</xref> I), 3 μm in diameter, not easily found; hyphae of branched (Fig. <xref ref-type="fig" rid="F10625771">1</xref>J), 3–4.5 μm in diameter; hyphae linking with sporangium (Fig. <xref ref-type="fig" rid="F10625771">1</xref>K), wider in width, 5.5–6.8 μm, sometimes branched. All hyphae hyaline, thin-walled or slightly thick-walled, septa rarely seen. Zygospores not observed.</p></tp:treatment-sec><tp:treatment-sec sec-type="Diagnosis"><title>Diagnosis</title><p>Differing from the known species by the number of sporangiospores per sporangia (11–18), the size of sporangiospores (14–34 × 12–27.5 μm) and the surface of some hyphae with hemispherical tuber.</p></tp:treatment-sec><tp:treatment-sec sec-type="Etymology"><title>Etymology</title><p><italic><tp:taxon-name><tp:taxon-name-part taxon-name-part-type="genus" reg="Modicella"/><tp:taxon-name-part taxon-name-part-type="species" reg="guangxiensis">guangxiensis</tp:taxon-name-part></tp:taxon-name></italic> (Lat.): referring to the locality of the type specimen, Guangxi Zhuang Autonomous Region of China.</p></tp:treatment-sec><tp:treatment-sec sec-type="Distribution"><title>Distribution</title><p>So far, only known from Guangxi (CHINA).</p></tp:treatment-sec><tp:treatment-sec sec-type="Ecology"><title>Ecology</title><p>It grows on broad-leaved forest soil or decomposing plant materials of karst areas.</p></tp:treatment-sec><tp:treatment-sec><!--Section generated to contain objects referenced in tp:taxon-treatment.--><fig id="F10625771" position="float" orientation="portrait"><object-id xmlns:xlink="http://www.w3.org/1999/xlink" content-type="arpha" xlink:type="simple">7AAD5B28-8A1C-54D7-BBE1-D3B02CC385B8</object-id><object-id xmlns:xlink="http://www.w3.org/1999/xlink" content-type="doi" xlink:type="simple">10.3897/BDJ.12.e115044.figure1</object-id><label>Figure 1.</label><caption><p>Morphology of <italic><tp:taxon-name><tp:taxon-name-part taxon-name-part-type="genus" reg="Modicella">Modicella</tp:taxon-name-part><tp:taxon-name-part taxon-name-part-type="species" reg="guangxiensis">guangxiensis</tp:taxon-name-part></tp:taxon-name></italic>. <bold>A</bold> Sporocarps and its habitat; <bold>B</bold> Dried yellowish sporocarps; <bold>C–F</bold> Intact sporangia; <bold>G, H</bold> Sporangiospores; <bold>I, J, K</bold> Different kinds of hyphae. Scale bar A–B = 5 mm; C–F = 25 μm; G–H = 20 μm; I–K = 10 μm. C, D, G, I. in purified water; E, J, K. in 1% Congo Red; F, H. in Cotton Blue; Photos by Guang-fu Mou, from M2021081545 (holotype IBK!).</p></caption><graphic xmlns:xlink="http://www.w3.org/1999/xlink" xlink:href="bdj-12-e115044-g001.jpg" position="float" id="oo_928436.jpg" orientation="portrait" xlink:type="simple"><uri content-type="original_file" xlink:type="simple">https://binary.pensoft.net/fig/928436</uri></graphic></fig></tp:treatment-sec></tp:taxon-treatment>
